# Supplementary material for: Eye-hand coordination during upper limb motor tasks in individuals with or without a neurodevelopmental disorder: a systematic review
Source: Front Neurol. 2025 Jun 25;16:1569438. doi: 10.3389/fneur.2025.1569438 (PMC12238595; doi:10.3389/fneur.2025.1569438)
Supplement: Supplementary file 1 [file Data_Sheet_1.xlsx]

## Sheet: Medline (Ovid)
1	((Neurodevelopment* or Mental* or "Oppositional Defiant" or "Disruptive Behavio?r*" or Conduct or "Child* Behavio?r*" or "Child* Development*" or "Pervasive Development*" or Communicati* or Language or Speech or "Childhood Onset Fluency" or Phonological* or intellectual or Learning or Academic or Reading or "Motor Skill*" or Motor or Developmental or "Stereotypic Movement" or Tic or Tourette) adj…
2	("Attention* deficit*" or "Hyperkinetic Syndrome*" or "Minimal Brain Dysfunction*" or ADHD or "Callous Unemotional Trait*" or Autis* or Asperger* or "Child Development Deviation*" or "Mental* Deficien*" or "Mental* Retard*" or "Learning Disturbance*" or Dyscalcul* or Acalculi* or Dyslexi* or "Word Blindness" or Alexi* or "Body Rocking" or "Head Banging" or "Down Syndrome*" or "Cerebral pals*" or …
3	Neurodevelopmental Disorders/ or "Attention Deficit and Disruptive Behavior Disorders"/ or Attention Deficit Disorder with Hyperactivity/ or Conduct Disorder/ or Child Behavior Disorders/ or exp Child Development Disorders, Pervasive/ or exp Communication Disorders/ or Developmental Disabilities/ or Intellectual Disability/ or Learning Disabilities/ or Dyscalculia/ or Dyslexia/ or Motor Skills Di…
4	1 or 2 or 3
5	("visual* track*" or "visual* system*" or gaze or "ocular motilit*" or "oculomotor control" or saccad* or pursuit or "eye* movement*" or "eye pointing" or "eye tracking" or "binocular coordination" or "quiet eye" or pupil*).ti,ab.
6	exp Eye Movements/
7	5 or 6
8	(arm* or elbow* or forearm* or hand* or finger* or wrist* or thumb* or "upper limb*" or "upper extremit*" or manual*).ti,ab.
9	((Motor NEAR/1 (skill* or learning or initiation* or execution* or planning or kinematic*)) or "Movement fluidity" or "Movement kinematic*" or "Joint angle*" or "Bimanual coordination" or "Goal-relevant action" or Interception or "Motion tracking" or Prehensi* or "task performance" or "psychomotor performance" or "processing speed" or "Ball skill*" or Grip* or Reach* or Grasp*)
10	exp Upper Extremity/ or exp Psychomotor Performance/
11	8 or 9 or 10
12	(Eye adj2 (hand or arm) adj1 (coordination or coupling or decoupling or movement* or behavio?r* or action*)).ti,ab.
13	((visuomotor or "visual motor") adj1 (integrat* or strateg* or signal* or coordination or speed)).ti,ab.
14	"visually guided movement*".ti,ab.
15	12 or 13 or 14
16	7 and 11
17	15 or 16
18	4 and 17

## Sheet: CINAHL (EBSCO)
1	TI ((Neurodevelopment* or Mental* or "Oppositional Defiant" or "Disruptive Behavio#r*" or Conduct or "Child* Behavio#r*" or "Child* Development*" or "Pervasive Development*" or Communicati* or Language or Speech or "Childhood Onset Fluency" or Phonological* or intellectual or Learning or Academic or Reading or "Motor Skill*" or Motor or Developmental or "Stereotypic Movement" or Tic or Tourette) …
2	TI ("Attention* deficit*" or "Hyperkinetic Syndrome*" or "Minimal Brain Dysfunction*" or ADHD or "Callous Unemotional Trait*" or Autis* or Asperger* or "Child Development Deviation*" or "Mental* Deficien*" or "Mental* Retard*" or "Learning Disturbance*" or Dyscalcul* or Acalculi* or Dyslexi* or "Word Blindness" or Alexi* or "Body Rocking" or "Head Banging" or "Down Syndrome*" or "Cerebral pals*" …
3	(MH "Disruptive Behavior") or (MH "Attention Deficit Hyperactivity Disorder") or (MH "Child Behavior Disorders") or (MH "Child Development Disorders, Pervasive+") or (MH "Communicative Disorders+") or (MH "Developmental Disabilities") or (MH "Intellectual Disability") or (MH "Motor Skills Disorders") OR (MH "Movement Disorders") OR (MH "Tic+") OR (MH "Cerebral Palsy") OR (MH "Fetal Alcohol Syndro…
4	S1 OR S2 OR S3
5	TI ("visual* track*" or "visual* system*" or gaze or "ocular motilit*" or "oculomotor control" or saccad* or pursuit or "eye* movement*" or "eye pointing" or "eye tracking" or "binocular coordination" or "quiet eye" or pupil*) or AB ("visual* track*" or "visual* system*" or gaze or "ocular motilit*" or "oculomotor control" or saccad* or pursuit or "eye* movement*" or "eye pointing" or "eye tracki…
6	(MH "Eye Movements+")
7	S5 OR S6
8	TI (arm* or elbow* or forearm* or hand* or finger* or wrist* or thumb* or "upper limb*" or "upper extremit*" or manual*) or AB (arm* or elbow* or forearm* or hand* or finger* or wrist or thumb or "upper limb*" or "upper extremit*" or manual*)
9	TI ((Motor N1 (skill* or learning or initiation* or execution* or planning or kinematic*)) or "Movement fluidity" or "Movement kinematic*" or "Joint angle*" or "Bimanual coordination" or "Goal-relevant action" or Interception or "Motion tracking" or Prehensi* or "task performance" or "psychomotor performance" or "processing speed" or "Ball skill*" or Grip* or Reach* or Grasp*) or AB ((Motor N1 (s…
10	(MH "Upper Extremity+") OR (MH "Psychomotor Performance+")
11	S8 OR S9 OR S10
12	TI (Eye N1 (hand or arm) N1 (coordination or coupling or decoupling or movement* or behavio#r* or action*)) or AB (Eye N1 (hand or arm) N1 (coordination or coupling or decoupling or movement* or behavio#r* or action*))
13	TI ((visuomotor or "visual motor") N1 (integrat* or strateg* or signal* or coordination or speed)) or AB ((visuomotor or "visual motor") N1 (integrat* or strateg* or signal* or coordination or speed))
14	TI ("visually guided movement*") or AB ("visually guided movement*")
15	S12 OR S13 OR S14
16	S7 AND S11
17	S15 OR S16
18	S4 AND S17

## Sheet: EMBASE
1	((Neurodevelopment* or Mental* or 'Oppositional Defiant' or 'Disruptive Behavio$r*' or Conduct or 'Child* Behavio$r*' or 'Child* Development*' or 'Pervasive Development*' or Communicati* or Language or Speech or 'Childhood Onset Fluency' or Phonological* or intellectual or Learning or Academic or Reading or 'Motor Skill*' or Motor or Developmental or 'Stereotypic Movement' or Tic or Tourette) NEX…
2	attention* deficit*':ab,ti OR 'hyperkinetic syndrome*':ab,ti OR 'minimal brain dysfunction*':ab,ti OR adhd:ab,ti OR 'callous unemotional trait*':ab,ti OR autis*:ab,ti OR asperger*:ab,ti OR 'child development deviation*':ab,ti OR 'mental* deficien*':ab,ti OR 'mental* retard*':ab,ti OR 'learning disturbance*':ab,ti OR dyscalcul*:ab,ti OR acalculi*:ab,ti OR dyslexi*:ab,ti OR 'word blindness':ab,ti O…
3	('disruptive behavior'/de OR 'attention deficit hyperactivity disorder'/de OR 'developmental coordination disorder'/de OR 'behavior disorder'/de OR 'autism'/exp OR 'developmental disorder'/de OR 'communication disorder'/exp OR 'intellectual impairment'/de OR 'mental deficiency'/de OR 'mental disease'/de OR 'learning disorder'/de OR 'dyscalculia'/de 'dyslexia'/de OR 'psychomotor disorder'/de OR 's…
4	#1 OR #2 OR #3
5	visual* track*':ab,ti OR 'visual* system*':ab,ti OR gaze:ab,ti OR 'ocular motilit*':ab,ti OR 'oculomotor control':ab,ti OR saccad*:ab,ti OR pursuit:ab,ti OR 'eye* movement*':ab,ti OR 'eye pointing':ab,ti OR 'eye tracking':ab,ti OR 'binocular coordination':ab,ti OR 'quiet eye':ab,ti OR pupil*:ab,ti
6	eye movement'/exp
7	#5 or #6
8	arm*:ab,ti OR elbow*:ab,ti OR forearm*:ab,ti OR hand*:ab,ti OR finger*:ab,ti OR wrist*:ab,ti OR thumb*:ab,ti OR 'upper limb*':ab,ti OR 'upper extremit*':ab,ti OR manual*:ab,ti
9	((motor NEXT/1 (skill* OR learning OR initiation* OR execution* OR planning OR kinematic*)):ab,ti) OR 'movement fluidity':ab,ti OR 'movement kinematic*':ab,ti OR 'joint angle*':ab,ti OR 'bimanual coordination':ab,ti OR 'goal-relevant action':ab,ti OR interception:ab,ti OR 'motion tracking':ab,ti OR prehensi*:ab,ti OR 'task performance':ab,ti OR 'psychomotor performance':ab,ti OR 'processing speed…
10	upper limb'/exp OR 'psychomotor performance'/exp
11	#8 or #9 or #10
12	(eye NEAR/2 (hand OR arm) NEAR/1 (coordination OR coupling OR decoupling OR movement* OR behavio$r* OR action*)):ab,ti
13	((visuomotor OR 'visual motor') NEAR/1 (integrat* OR strateg* OR signal* OR coordination OR speed)):ab,ti
14	visually guided movement*':ab,ti OR 'visuomotor coordination'/de
15	#12 or #13 or #14
16	#7 and #11
17	#15 or #16
18	#4 and #17

## Sheet: WOS
1	TS=(((Neurodevelopment* or Mental* or "Oppositional Defiant" or "Disruptive Behavio$r*" or Conduct or "Child* Behavio$r*" or "Child* Development*" or "Pervasive Development*" or Communicati* or Language or Speech or "Childhood Onset Fluency" or Phonological* or intellectual or Learning or Academic or Reading or "Motor Skill*" or Motor or Developmental or "Stereotypic Movement" or Tic or Tourette)…
2	TS=(("Attention* deficit*" or "Hyperkinetic Syndrome*" or "Minimal Brain Dysfunction*" or ADHD or "Callous Unemotional Trait*" or Autis* or Asperger* or "Child Development Deviation*" or "Mental* Deficien*" or "Mental* Retard*" or "Learning Disturbance*" or Dyscalcul* or Acalculi* or Dyslexi* or "Word Blindness" or Alexi* or "Body Rocking" or "Head Banging" or "Down Syndrome*" or "Cerebral pals*"…
3	#1 OR #2
4	TS=(("visual* track*" or "visual* system*" or gaze or "ocular motilit*" or "oculomotor control" or saccad* or pursuit or "eye* movement*" or "eye pointing" or "eye tracking" or "binocular coordination" or "quiet eye" or pupil*))
5	TS=((arm* or elbow* or forearm* or hand* or finger* or wrist* or thumb* or "upper limb*" or "upper extremit*" or manual*))
6	TS=(((Motor NEAR/1 (skill* or learning or initiation* or execution* or planning or kinematic*)) or "Movement fluidity" or "Movement kinematic*" or "Joint angle*" or "Bimanual coordination" or "Goal-relevant action" or Interception or "Motion tracking" or Prehensi* or "task performance" or "psychomotor performance" or "processing speed" or "Ball skill*" or Grip* or Reach* or Grasp*))
7	#5 OR #6
8	TS=((Eye* NEAR/2 (hand* or arm*) NEAR/1 (coordination or coupling or decoupling or movement* or behavio$r* or action*)))
9	TS=(((visuomotor or "visual motor") NEAR/1 (integrat* or strateg* or signal* or coordination or speed)))
10	TS=("visually guided movement*")
11	#8 OR #9 OR #10
12	#4 AND #7

## Sheet: Ergonomic Abstract
1	TI ((Neurodevelopment* or Mental* or "Oppositional Defiant" or "Disruptive Behavio#r*" or Conduct or "Child* Behavio#r*" or "Child* Development*" or "Pervasive Development*" or Communicati* or Language or Speech or "Childhood Onset Fluency" or Phonological* or intellectual or Learning or Academic or Reading or "Motor Skill*" or Motor or Developmental or "Stereotypic Movement" or Tic or Tourette) …
2	TI ("Attention* deficit*" or "Hyperkinetic Syndrome*" or "Minimal Brain Dysfunction*" or ADHD or "Callous Unemotional Trait*" or Autis* or Asperger* or "Child Development Deviation*" or "Mental* Deficien*" or "Mental* Retard*" or "Learning Disturbance*" or Dyscalcul* or Acalculi* or Dyslexi* or "Word Blindness" or Alexi* or "Body Rocking" or "Head Banging" or "Down Syndrome*" or "Cerebral pals*" …
3	DE "ATTENTION-deficit hyperactivity disorder" OR DE "BEHAVIOR disorders in children" OR DE "BEHAVIOR disorders in adolescence" OR DE "CONDUCT disorders in adolescence" OR DE "CONDUCT disorders in children" OR DE "BEHAVIOR disorders" OR DE "BEHAVIOR disorders in adolescence" OR DE "BEHAVIOR disorders in children" OR DE "AUTISM" OR DE "ASPERGER'S syndrome" OR DE "AUTISM in adolescence" OR DE "AUTIS…
4	S1 OR S2 OR S3
5	TI ("visual* track*" or "visual* system*" or gaze or "ocular motilit*" or "oculomotor control" or saccad* or pursuit or "eye* movement*" or "eye pointing" or "eye tracking" or "binocular coordination" or "quiet eye" or pupil*) or AB ("visual* track*" or "visual* system*" or gaze or "ocular motilit*" or "oculomotor control" or saccad* or pursuit or "eye* movement*" or "eye pointing" or "eye tracki…
6	DE "EYE movements" OR DE "EYE movement measurements" OR DE "EYE tracking" OR DE "SACCADIC eye movements" OR DE "VERGENCE (Binocular vision)"
7	S5 OR S6
8	TI (arm* or elbow* or forearm* or hand* or finger* or wrist* or thumb* or "upper limb*" or "upper extremit*" or manual*) or AB (arm* or elbow* or forearm* or hand* or finger* or wrist or thumb or "upper limb*" or "upper extremit*" or manual*)
9	TI ((Motor N1 (skill* or learning or initiation* or execution* or planning or kinematic*)) or "Movement fluidity" or "Movement kinematic*" or "Joint angle*" or "Bimanual coordination" or "Goal-relevant action" or Interception or "Motion tracking" or Prehensi* or "task performance" or "psychomotor performance" or "processing speed" or "Ball skill*" or Grip* or Reach* or Grasp*) or AB ((Motor N1 (s…
10	DE "ARM" OR DE "ELBOW" OR DE "FOREARM" OR DE "HAND" OR DE "WRIST" or DE "MOTOR ability testing" OR DE "DEVELOPMENTAL Test of Visual-Motor Integration"
11	S8 OR S9 OR S10
12	TI (Eye* N1 (hand* or arm*) N1 (coordination or coupling or decoupling or movement* or behavio#r* or action*)) or AB (Eye* N1 (hand* or arm*) N1 (coordination or coupling or decoupling or movement* or behavio#r* or action*))
13	TI ((visuomotor or "visual motor") N1 (integrat* or strateg* or signal* or coordination or speed)) or AB ((visuomotor or "visual motor") N1 (integrat* or strateg* or signal* or coordination or speed))
14	TI ("visually guided movement*") or AB ("visually guided movement*")
15	S12 OR S13 OR S14
16	S7 AND S11
17	S15 OR S16
18	S4 AND S17
